# Supplementary material for: A Novel Thermal-Activated β-Galactosidase from Bacillus aryabhattai GEL-09 for Lactose Hydrolysis in Milk
Source: Foods. 2022 Jan 27;11(3):372. doi: 10.3390/foods11030372 (PMC8834341; doi:10.3390/foods11030372)
Supplement: Supplementary file 1 [file foods-11-00372-s001.zip]

Archive with 1 entries (1 files):
- foods-1490420-supplementary.pdf
